# Supplementary material for: High-resolution computational modeling of immune responses in the gut
Source: Gigascience. 2019 Jun 11;8(6):giz062. doi: 10.1093/gigascience/giz062 (PMC6559340; doi:10.1093/gigascience/giz062)
Supplement: giz062_Supplement_Files [file giz062_supplement_files.zip]

Archive with 7 entries (7 files):
- FigS1.png
- FigS2.pdf
- FigS3.pdf
- FigS4.docx
- FigS5.pdf
- FileS1.pdf
- Table_S1_revised.docx
